# Supplementary material for: Postmortem Metabolomics of Insulin Intoxications and the Potential Application to Find Hypoglycemia-Related Deaths
Source: Metabolites. 2022 Dec 20;13(1):5. doi: 10.3390/metabo13010005 (PMC9912265; doi:10.3390/metabo13010005)
Supplement: Supplementary file 1 [file metabolites-13-00005-s001.zip]

Archive with 1 entries (1 files):
- metabolites-2070202-supplementary.pdf
